# Supplementary material for: Alleviation of Hg-, Cr-, Cu-, and Zn-Induced Heavy Metals Stress by Exogenous Sodium Nitroprusside in Rice Plants
Source: Plants (Basel). 2023 Mar 13;12(6):1299. doi: 10.3390/plants12061299 (PMC10056095; doi:10.3390/plants12061299)
Supplement: Supplementary file 1 [file plants-12-01299-s001.zip]

Archive with 1 entries (1 files):
- plants-2235968-supplementary.pdf
